# Supplementary material for: Contamination of Wheat Flour and Processed Foodstuffs with Soybean and Mustard Allergenic Proteins
Source: Int J Mol Sci. 2025 Apr 20;26(8):3891. doi: 10.3390/ijms26083891 (PMC12027982; doi:10.3390/ijms26083891)
Supplement: Supplementary file 1 [file ijms-26-03891-s001.zip]

Archive with 1 entries (1 files):
- ijms-3580485-supplementary.pdf
